# Supplementary material for: Screening of Solanum (sections Lycopersicon and Juglandifolia) germplasm for reactions to the tomato brown rugose fruit virus (ToBRFV)
Source: J Plant Dis Prot (2006). 2021 Oct 9;129(1):117–23. doi: 10.1007/s41348-021-00535-x (PMC8501354; doi:10.1007/s41348-021-00535-x)
Supplement: Supplementary file 1 — Supplementary file1 (XLSX 52 KB) [file 41348_2021_535_MOESM1_ESM.xlsx]

## Sheet: ALL tomato accessions
	Screening of Solanum (sections. Lycopersicon and Juglandifolia) germplasm for reactions to the resistance breaking tomato brown rugose fruit virus (ToBRFV)
	Ahmad Jewehan1, Nida Salem2, Zoltan Toth1, Salamon Pal1, Zoltan Szabo1†
	1 Institute of Genetics and Biotechnology, Applied Plant Genomics Group, Hungarian University of Agriculture and Life Sciences, Gödöllő, Hungary
	2 Department of Plant Protection, University of Jordan, Amman, Jordan
	† Corresponding author: Dr Zoltán Szabó, Email: szabo.zoltan.gen@uni-mate.hu
	Journal of Plant Diseases and Protection
	Screening of Solanum (sections. Lycopersicon and Juglandifolia) germplasm to ToBRFV
Number	Tomato species	Accession	Symptoms	Reaction to ToBRFV	Number pf plants	Disease severity Indexes ‎(DSI)
1	S. pennellii	LA0716	Mosaic	Susceptible	10/10	0.4
2	S. pennellii	LA0751	Mosaic ,Cupped Upward, Deformation	Susceptible	10/10	0.6
3	S. pennellii	LA1272	Mosaic ,Cupped Upward, Deformation	Susceptible	10/10	0.6
4	S. pennellii	LA1277	Mosaic ,Cupped Upward, Deformation	Susceptible	10/10	0.6
5	S. pennellii	LA1356	Mosaic ,Cupped Upward, Deformation	Susceptible	10/10	0.6
6	S. pennellii	LA1367	Mosaic ,Cupped Upward, Deformation	Susceptible	10/10	0.6
7	S. pennellii	LA1376	Mosaic ,Cupped Upward, Deformation	Susceptible	10/10	0.6
8	S. pennellii	LA1656	Mosaic ,Cupped Upward, Deformation	Susceptible	10/10	0.6
9	S. pennellii	LA1674	Mosaic ,Cupped Upward, Deformation	Susceptible	10/10	0.6
10	S. pennellii	LA1724	Mosaic ,Cupped Upward, Deformation	Susceptible	10/10	0.6
11	S. pennellii	LA1732	Mosaic ,Cupped Upward, Deformation	Susceptible	10/10	0.6
12	S. pennellii	LA1733	Mosaic ,Cupped Upward, Deformation	Susceptible	10/10	0.6
13	S. pennellii	LA1926	Mosaic ,Cupped Upward, Deformation	Susceptible	10/10	0.6
14	S. pennellii	LA1946	Mosaic ,Cupped Upward, Deformation	Susceptible	10/10	0.6
15	S. pennellii	LA2580	Mosaic ,Cupped Upward, Deformation	Susceptible	10/10	0.6
16	S. pennellii	LA2963	Mosaic ,Cupped Upward, Deformation	Susceptible	10/10	0.6
17	S. pennellii	PI 503516	Mosaic	Susceptible	10/10	0.4
18	S. pennellii	PI 473464	Mosaic , Mild Mosaic	Susceptible	10/10	0.4
19	S.pimpinellifolium	LA1478	Bubbles, Mosaic , Deformation, Rolling	Susceptible	10/10	0.6
20	S.pimpinellifolium	LA1521	Bubbles, Mosaic , Deformation, Rolling	Susceptible	10/10	0.6
21	S.pimpinellifolium	LA1576	Bubbles, Mosaic , Deformation, Rolling	Susceptible	10/10	0.8
22	S.pimpinellifolium	LA1584	Bubbles, Mosaic , Deformation, Rolling	Susceptible	10/10	0.6
23	S.pimpinellifolium	LA1590	Bubbles, Mosaic , Deformation, Rolling	Susceptible	10/10	0.6
24	S.pimpinellifolium	LA2102	Bubbles, Mosaic , Deformation, Rolling	Susceptible	10/10	0.6
25	S.pimpinellifolium	LA2181	Bubbles, Mosaic , Deformation, Rolling	Susceptible	10/10	0.6
26	S.pimpinellifolium	LA2183	Bubbles, Mosaic , Deformation, Rolling	Susceptible	10/10	0.6
27	S.pimpinellifolium	LA2852	Bubbles, Mosaic , Deformation, Rolling	Susceptible	10/10	0.6
28	S.pimpinellifolium	LA1599	Bubbles, Mosaic ,Deformation	Susceptible	10/10	0.6
29	S.pimpinellifolium	LA2533	Bubbles, Mosaic ,Deformation	Susceptible	10/10	0.6
30	S.pimpinellifolium	LA1689	Bubbles, Mosaic ,Deformation , Rolling , ShoesString	Susceptible	10/10	1
31	S.pimpinellifolium	LA1602	Mild Mosaic	Susceptible	10/10	0.2
32	S.pimpinellifolium	LA2401	Mild Mosaic	Susceptible	10/10	0.2
33	S.pimpinellifolium	LA0373	Mosaic	Susceptible	10/10	0.4
34	S.pimpinellifolium	LA0400	Mosaic	Susceptible	10/10	0.4
35	S.pimpinellifolium	LA0442	Mosaic	Susceptible	10/10	0.4
36	S.pimpinellifolium	LA0722	Mosaic	Susceptible	10/10	0.4
37	S.pimpinellifolium	LA1237	Mosaic	Susceptible	10/10	0.4
38	S.pimpinellifolium	LA1245	Mosaic	Susceptible	10/10	0.4
39	S.pimpinellifolium	LA1279	Mosaic	Susceptible	10/10	0.4
40	S.pimpinellifolium	LA1578	Mosaic	Susceptible	10/10	0.4
41	S.pimpinellifolium	LA1586	Mosaic	Susceptible	10/10	0.4
42	S.pimpinellifolium	LA1593	Mosaic	Susceptible	10/10	0.2
43	S.pimpinellifolium	LA1659	Mosaic , Bubbles	Susceptible	10/10	0.6
44	S.pimpinellifolium	LA1936	Mosaic , Bubbles	Susceptible	10/10	0.6
45	S.pimpinellifolium	LA1606	Mosaic , Rolling	Susceptible	10/10	0.6
46	S.pimpinellifolium	LA1683	Mosaic , Rolling	Susceptible	10/10	0.6
47	S.pimpinellifolium	LA0411	Mosaic, Deformation	Susceptible	10/10	0.6
48	S.pimpinellifolium	LA1246	Mosaic, Deformation	Susceptible	10/10	0.6
49	S.pimpinellifolium	LA1261	Mosaic, Deformation	Susceptible	10/10	0.6
50	S.pimpinellifolium	LA1335	Mosaic, Deformation	Susceptible	10/10	0.6
51	S.pimpinellifolium	LA1371	Mosaic, Deformation	Susceptible	10/10	0.6
52	S.pimpinellifolium	LA1582	Mosaic, deformation	Susceptible	10/10	0.6
53	S.pimpinellifolium	LA1375	No Symptoms - Mild Mosaic	Tolerant - Susceptible	5-5/10	0%-20%
54	S.pimpinellifolium	LA1924	No symptoms	Tolerant	10/10	0
55	S.pimpinellifolium	LA1547	No Symptoms - Mild Mosaic	Tolerant - Susceptible	5-5/10	0%-20%
56	S.pimpinellifolium	LA1301	No Symptoms - Mild Mosaic	Tolerant - Susceptible	5-5/10	0%-20%
57	S.pimpinellifolium	LA0417	Rolling , Deformation , Mosaic	Susceptible	10/10	0.6
58	S.pimpinellifolium	LA1429	Bubbles, Mosaic ,Deformation , Rolling , ShoesString	Susceptible	10/10	1
59	S.pimpinellifolium	LA1579	No symptoms	Tolerant	10/10	0
60	S.pimpinellifolium	LA1580	Mild Mosaic	Susceptible	10/10	0.2
61	S.pimpinellifolium	LA1598	Bubbles, Mosaic ,Deformation	Susceptible	10/10	0.6
62	S.pimpinellifolium	LA1600	Bubbles, Mosaic ,Deformation	Susceptible	10/10	0.6
63	S.pimpinellifolium	LA1603	Bubbles, Mosaic ,Deformation	Susceptible	10/10	0.6
64	S.pimpinellifolium	LA1605	Mild Mosaic	Susceptible	10/10	0.2
65	S.pimpinellifolium	LA1607	No symptoms -Mild Mosaic	Tolerant - Susceptible	5-5/10	0%-20%
66	S.pimpinellifolium	LA1608	Bubbles, Mosaic ,Deformation	Susceptible	10/10	0.6
67	S.pimpinellifolium	LA1611	No symptoms -Mild Mosaic	Tolerant - Susceptible	5-5/10	0%-20%
68	S.pimpinellifolium	LA1612	No symptoms -Mild Mosaic	Tolerant - Susceptible	5-5/10	0%-20%
69	S.pimpinellifolium	LA1613	Bubbles, Mosaic ,Deformation	Susceptible	10/10	0.6
70	S.pimpinellifolium	LA1615	Mosaic	Susceptible	10/10	0.4
71	S.pimpinellifolium	LA1617	Bubbles, Mosaic ,Deformation	Susceptible	10/10	0.6
72	S.pimpinellifolium	LA1618	Bubbles, Mosaic ,Deformation	Susceptible	10/10	0.6
73	S.pimpinellifolium	LA1628	Bubbles, Mosaic ,Deformation	Susceptible	10/10	0.6
74	S.pimpinellifolium	LA1629	Mosaic	Susceptible	10/10	0.4
75	S.pimpinellifolium	LA1630	No symptoms -Mild Mosaic	Tolerant - Susceptible	5-5/10	0%-20%
76	S.pimpinellifolium	LA1631	Bubbles, Mosaic ,Deformation	Susceptible	10/10	0.6
77	S.pimpinellifolium	LA1634	No symptoms -Mild Mosaic	Tolerant - Susceptible	5-5/10	0%-20%
78	S.pimpinellifolium	LA1635	Mosaic , Mild Mosaic	Susceptible	10/10	0.4
79	S.pimpinellifolium	LA1636	Mosaic , Mild Mosaic	Susceptible	10/10	0.4
80	S.pimpinellifolium	LA1637	Mosaic, Deformation	Susceptible	10/10	0.6
81	S.pimpinellifolium	LA1638	Mosaic , Bubbles	Susceptible	10/10	0.6
82	S.pimpinellifolium	LA1645	Mosaic , Bubbles	Susceptible	10/10	0.6
83	S.pimpinellifolium	LA1651	Mosaic , Bubbles	Susceptible	10/10	0.6
84	S.pimpinellifolium	LA1652	Mosaic , Bubbles	Susceptible	10/10	0.6
85	S.pimpinellifolium	LA1660	Mosaic , Bubbles	Susceptible	10/10	0.6
86	S.pimpinellifolium	LA1661	No symptoms -Mild Mosaic	Tolerant - Susceptible	5-5/10	0%-20%
87	S.pimpinellifolium	LA1670	No symptoms -Mild Mosaic	Tolerant - Susceptible	5-5/10	0%-20%
88	S.pimpinellifolium	LA1676	No symptoms -Mild Mosaic	Tolerant - Susceptible	5-5/10	0%-20%
89	S.pimpinellifolium	LA1678	Mosaic , Mild Mosaic	Susceptible	10/10	0.4
90	S.pimpinellifolium	LA1679	No symptoms	Tolerant	10/10	0
91	S.pimpinellifolium	LA1680	Mosaic , Bubbles	Susceptible	10/10	0.6
92	S.pimpinellifolium	LA1682	Mosaic , Bubbles	Susceptible	10/10	0.6
93	S.pimpinellifolium	LA1684	Mild Mosaic	Susceptible	10/10	0.2
94	S.pimpinellifolium	LA1685	No symptoms -Mild Mosaic	Tolerant - Susceptible	5-5/10	0%-20%
95	S.pimpinellifolium	LA1686	Mosaic , Bubbles	Susceptible	10/10	0.6
96	S.pimpinellifolium	LA1687	Mosaic , Bubbles	Susceptible	10/10	0.6
97	S.pimpinellifolium	LA1688	Mosaic , Bubbles	Susceptible	10/10	0.6
98	S.pimpinellifolium	LA1690	Mosaic , Bubbles	Susceptible	10/10	0.6
99	S.pimpinellifolium	LA1697	Mosaic , Bubbles	Susceptible	10/10	0.6
100	S.pimpinellifolium	LA1719	Mosaic , Bubbles	Susceptible	10/10	0.6
101	S.pimpinellifolium	LA1720	Mosaic , Bubbles	Susceptible	10/10	0.6
102	S.pimpinellifolium	LA1728	No symptoms	Tolerant	10/10	0
103	S.pimpinellifolium	LA1729	Bubbles, Mosaic ,Deformation	Susceptible	10/10	0.6
104	S.pimpinellifolium	LA1742	Mosaic	Susceptible	10/10	0.4
105	S.pimpinellifolium	LA1781	Bubbles, Mosaic ,Deformation	Susceptible	10/10	0.6
106	S.pimpinellifolium	LA1810	Bubbles, Mosaic ,Deformation	Susceptible	10/10	0.6
107	S.pimpinellifolium	LA2866	Bubbles, Mosaic ,Deformation	Susceptible	10/10	0.6
108	S.pimpinellifolium	LA2903	No symptoms -Mild Mosaic	Tolerant - Susceptible	5-5/10	0%-20%
109	S.pimpinellifolium	LA2904	No symptoms -Mild Mosaic	Tolerant - Susceptible	5-5/10	0%-20%
110	S.pimpinellifolium	LA2914A	Mosaic , Bubbles	Susceptible	10/10	0.6
111	S.pimpinellifolium	LA2914B	Bubbles, Mosaic ,Deformation	Susceptible	10/10	0.6
112	S.pimpinellifolium	LA2915	Bubbles, Mosaic ,Deformation	Susceptible	10/10	0.6
113	S.pimpinellifolium	LA2933	Mosaic	Susceptible	10/10	0.4
114	S.pimpinellifolium	LA2934	Mild Mosaic	Susceptible	10/10	0.2
115	S.pimpinellifolium	LA2966	Mild Mosaic	Susceptible	10/10	0.2
116	S.pimpinellifolium	LA2974	Mosaic , Bubbles	Susceptible	10/10	0.6
117	S.pimpinellifolium	LA2982	No symptoms	Tolerant	10/10	0
118	S.pimpinellifolium	LA2983	Bubbles, Mosaic ,Deformation	Susceptible	10/10	0.6
119	S.pimpinellifolium	LA3123	Bubbles, Mosaic ,Deformation	Susceptible	10/10	0.6
120	S.pimpinellifolium	LA3158	Mosaic ,Cupped Upward, Deformation	Susceptible	10/10	0.6
121	S.pimpinellifolium	LA3159	Mosaic ,Cupped Upward, Deformation	Susceptible	10/10	0.6
122	S.pimpinellifolium	LA3160	Mosaic ,Cupped Upward, Deformation	Susceptible	10/10	0.6
123	S.pimpinellifolium	LA3161	Mosaic ,Cupped Upward, Deformation	Susceptible	10/10	0.6
124	S.pimpinellifolium	LA3330	Mosaic ,Cupped Upward, Deformation	Susceptible	10/10	0.6
125	S.pimpinellifolium	LA3331	Mosaic ,Cupped Upward, Deformation	Susceptible	10/10	0.6
126	S.pimpinellifolium	LA1355	Mild Mosaic	Susceptible	10/10	0.2
127	S.pimpinellifolium	PI 79532	Mild Mosaic	Susceptible	10/10	0.2
128	S.pimpinellifolium	PI 110595	Mosaic , Bubbles	Susceptible	10/10	0.6
129	S.pimpinellifolium	PI 124039	Mosaic, Deformation	Susceptible	10/10	0.6
130	S.pimpinellifolium	PI 126932	Bubbles, Mosaic ,Deformation	Susceptible	10/10	0.6
131	S.pimpinellifolium	PI 126933	Mosaic	Susceptible	10/10	0.4
132	S.pimpinellifolium	PI 127807	Bubbles, Mosaic ,Deformation	Susceptible	10/10	0.6
133	S.pimpinellifolium	PI 143524	Bubbles, Mosaic ,Deformation	Susceptible	10/10	0.6
134	S.pimpinellifolium	PI 143527	Mild Mosaic	Susceptible	10/10	0.2
135	S.pimpinellifolium	PI 205009	Mosaic , Bubbles	Susceptible	10/10	0.6
136	S.pimpinellifolium	PI 212409	Mosaic	Susceptible	10/10	0.4
137	S.pimpinellifolium	PI 230327	Bubbles, Mosaic, ShoesString , Cupped Upward , Rolling	Susceptible	10/10	1
138	S.pimpinellifolium	PI 251316	Mosaic , Bubbles	Susceptible	10/10	0.6
139	S.pimpinellifolium	PI 263589	Bubbles, Mosaic ,Deformation	Susceptible	10/10	0.6
140	S.pimpinellifolium	PI 270444	Bubbles, Mosaic ,Deformation	Susceptible	10/10	0.6
141	S.pimpinellifolium	PI 270445	Bubbles, Mosaic ,Deformation	Susceptible	10/10	0.6
142	S.pimpinellifolium	PI 270446	Bubbles, Mosaic ,Deformation	Susceptible	10/10	0.6
143	S.pimpinellifolium	PI 270448	Bubbles, Mosaic ,Deformation	Susceptible	10/10	0.6
144	S.pimpinellifolium	PI 270449	Mosaic, Deformation	Susceptible	10/10	0.6
145	S.pimpinellifolium	PI 303662	Mosaic, Deformation	Susceptible	10/10	0.6
146	S.pimpinellifolium	PI 306216	Mosaic	Susceptible	10/10	0.4
147	S.pimpinellifolium	PI 313943	Mild Mosaic	Susceptible	10/10	0.2
148	S.pimpinellifolium	PI 340905	Bubbles, Mosaic, ShoesString , Cupped Upward , Rolling	Susceptible	10/10	1
149	S.pimpinellifolium	PI 344103	Mosaic	Susceptible	10/10	0.4
150	S.pimpinellifolium	PI 346340	Mosaic , Bubbles	Susceptible	10/10	0.6
151	S.pimpinellifolium	PI 370093	Bubbles, Mosaic ,Deformation	Susceptible	10/10	0.6
152	S.pimpinellifolium	PI 375937	Bubbles, Mosaic ,Deformation	Susceptible	10/10	0.6
153	S.pimpinellifolium	PI 379058	Bubbles, Mosaic, ShoesString , Cupped Upward , Rolling	Susceptible	10/10	1
154	S.pimpinellifolium	PI 390519	Mosaic , Bubbles	Susceptible	10/10	0.6
155	S.pimpinellifolium	PI 390688	Bubbles, Mosaic ,Deformation	Susceptible	10/10	0.6
156	S.pimpinellifolium	PI 390689	Bubbles, Mosaic ,Deformation	Susceptible	10/10	0.6
157	S.pimpinellifolium	PI 390697	Mosaic , Bubbles	Susceptible	10/10	0.6
158	S.pimpinellifolium	PI 390699	Bubbles, Mosaic ,Deformation	Susceptible	10/10	0.6
159	S.pimpinellifolium	PI 390700	Bubbles, Mosaic ,Deformation	Susceptible	10/10	0.6
160	S.pimpinellifolium	PI 390701	Bubbles, Mosaic ,Deformation	Susceptible	10/10	0.6
161	S.pimpinellifolium	PI 390702	Bubbles, Mosaic ,Deformation	Susceptible	10/10	0.6
162	S.pimpinellifolium	PI 390703	Bubbles, Mosaic ,Deformation	Susceptible	10/10	0.6
163	S.pimpinellifolium	PI 390704	Bubbles, Mosaic ,Deformation	Susceptible	10/10	0.6
164	S.pimpinellifolium	PI 390705	Bubbles, Mosaic ,Deformation	Susceptible	10/10	0.6
165	S.pimpinellifolium	PI 390706	Bubbles, Mosaic ,Deformation	Susceptible	10/10	0.6
166	S.pimpinellifolium	PI 390707	Bubbles, Mosaic, ShoesString , Cupped Upward , Rolling	Susceptible	10/10	1
167	S.pimpinellifolium	PI 390709	Bubbles, Mosaic ,Deformation	Susceptible	10/10	0.6
168	S.pimpinellifolium	PI 390712	Mosaic	Susceptible	10/10	0.4
169	S.pimpinellifolium	PI 390717	Mosaic , Bubbles	Susceptible	10/10	0.6
170	S.pimpinellifolium	PI 390719	Bubbles, Mosaic ,Deformation	Susceptible	10/10	0.6
171	S.pimpinellifolium	PI 390720	Mosaic , Bubbles	Susceptible	10/10	0.6
172	S.pimpinellifolium	PI 390721	Mosaic , Bubbles	Susceptible	10/10	0.6
173	S.pimpinellifolium	PI 390722	Mosaic , Bubbles	Susceptible	10/10	0.6
174	S.pimpinellifolium	PI 390723	Mosaic , Bubbles	Susceptible	10/10	0.6
175	S.pimpinellifolium	PI 390731	Mosaic,Deformation,Cupped Upward , Rolling	Susceptible	10/10	0.8
176	S.pimpinellifolium	PI 390732	Mosaic , Bubbles	Susceptible	10/10	0.6
177	S.pimpinellifolium	PI 390733	Bubbles, Mosaic, ShoesString , Cupped Upward , Rolling	Susceptible	10/10	1
178	S.pimpinellifolium	PI 390738	Bubbles, Mosaic ,Deformation	Susceptible	10/10	0.6
179	S.pimpinellifolium	PI 390739	Bubbles, Mosaic ,Deformation	Susceptible	10/10	0.6
180	S.pimpinellifolium	PI 390741	Bubbles, Mosaic ,Deformation	Susceptible	10/10	0.6
181	S.pimpinellifolium	PI 390742	Bubbles, Mosaic ,Deformation	Susceptible	10/10	0.6
182	S.pimpinellifolium	PI 390743	Bubbles, Mosaic ,Deformation	Susceptible	10/10	0.6
183	S.pimpinellifolium	PI 390745	Bubbles, Mosaic ,Deformation	Susceptible	10/10	0.6
184	S.pimpinellifolium	PI 390746	Bubbles, Mosaic ,Deformation	Susceptible	10/10	0.6
185	S.pimpinellifolium	PI 390747	Bubbles, Mosaic ,Deformation	Susceptible	10/10	0.6
186	S.pimpinellifolium	PI 390748	Bubbles, Mosaic ,Deformation	Susceptible	10/10	0.6
187	S.pimpinellifolium	PI 390749	Bubbles, Mosaic ,Deformation	Susceptible	10/10	0.6
188	S.pimpinellifolium	PI 390750	Bubbles, Mosaic ,Deformation	Susceptible	10/10	0.6
189	S.pimpinellifolium	PI 390751	Bubbles, Mosaic ,Deformation	Susceptible	10/10	0.6
190	S.pimpinellifolium	PI 390752	Bubbles, Mosaic ,Deformation	Susceptible	10/10	0.6
191	S.pimpinellifolium	PI 407535	Mosaic, Deformation	Susceptible	10/10	0.6
192	S.pimpinellifolium	PI 407536	Mosaic, Deformation	Susceptible	10/10	0.6
193	S.pimpinellifolium	PI 407538	Bubbles, Mosaic, ShoesString , Cupped Upward , Rolling	Susceptible	10/10	1
194	S.pimpinellifolium	PI 407540	Bubbles, Mosaic ,Deformation , Rolling , ShoesString	Susceptible	10/10	0.6
195	S.pimpinellifolium	PI 407542	Bubbles, Mosaic ,Deformation	Susceptible	10/10	0.6
196	S.pimpinellifolium	PI 407543	Bubbles, Mosaic ,Deformation	Susceptible	10/10	0.6
197	S.pimpinellifolium	PI 407544	Bubbles, Mosaic ,Deformation	Susceptible	10/10	0.6
198	S.pimpinellifolium	PI 407547	Bubbles, Mosaic ,Deformation	Susceptible	10/10	0.6
199	S.pimpinellifolium	PI 407548	Bubbles, Mosaic ,Deformation	Susceptible	10/10	0.6
200	S.pimpinellifolium	PI 407550	Bubbles, Mosaic ,Deformation	Susceptible	10/10	0.6
201	S.pimpinellifolium	PI 407551	Bubbles, Mosaic ,Deformation	Susceptible	10/10	0.6
202	S.pimpinellifolium	PI 407552	Mosaic , Bubbles	Susceptible	10/10	0.6
203	S.pimpinellifolium	PI 407553	Mosaic , Bubbles	Susceptible	10/10	0.6
204	S.pimpinellifolium	PI 407555	Bubbles, Mosaic ,Deformation	Susceptible	10/10	0.6
205	S.pimpinellifolium	PI 407556	Bubbles, Mosaic ,Deformation	Susceptible	10/10	0.6
206	S.pimpinellifolium	PI 407558	Bubbles, Mosaic ,Deformation	Susceptible	10/10	0.6
207	S.pimpinellifolium	PI 438898	Bubbles, Mosaic ,Deformation	Susceptible	10/10	0.6
208	S.pimpinellifolium	PI 452284	Bubbles, Mosaic ,Deformation	Susceptible	10/10	0.6
209	S.pimpinellifolium	PI 503517	Bubbles, Mosaic ,Deformation	Susceptible	10/10	0.6
210	S.pimpinellifolium	PI 503521	Mosaic , Bubbles	Susceptible	10/10	0.6
211	S.pimpinellifolium	PI 634844	Mosaic , Bubbles	Susceptible	10/10	0.6
212	S.pimpinellifolium	LA1633	Rolling , Deformation , Mosaic	Susceptible	10/10	0.6
213	S.pimpinellifolium	LA0397	Mosaic	Susceptible	10/10	0.4
214	S.pimpinellifolium	LA1263	Bubbles, Mosaic ,Deformation	Susceptible	10/10	0.6
215	S.pimpinellifolium	LA1589	Mosaic	Susceptible	10/10	0.4
216	S.pimpinellifolium	LA2093	Mosaic,Deformation , ShoesString , Cupped Upward ,Rolling	Susceptible	10/10	1
217	S.pimpinellifolium	LA1614	Mosaic,Deformation , ShoesString ,Rolling	Susceptible	10/10	0.8
218	S.pimpinellifolium	LA0100	Mosaic	Susceptible	10/10	0.4
219	S.pimpinellifolium	LA0114	Mosaic,Deformation , ShoesString ,Rolling	Susceptible	10/10	0.8
220	S.pimpinellifolium	LA0121	Mosaic	Susceptible	10/10	0.4
221	S.pimpinellifolium	LA0122	Mosaic	Susceptible	10/10	0.4
222	S.pimpinellifolium	LA0369	Mosaic, Deformation	Susceptible	10/10	0.6
223	S.pimpinellifolium	LA0375	Mosaic, Deformation	Susceptible	10/10	0.6
224	S.pimpinellifolium	LA0376	Mosaic,Deformation , ShoesString ,Rolling	Susceptible	10/10	0.8
225	S.pimpinellifolium	LA0381	Mosaic, Deformation	Susceptible	10/10	0.6
226	S.pimpinellifolium	LA0391	Mosaic	Susceptible	10/10	0.4
227	S.pimpinellifolium	LA0398	Mosaic,Deformation , ShoesString ,Rolling	Susceptible	10/10	0.8
228	S.pimpinellifolium	LA0412	Mosaic,Deformation , ShoesString ,Rolling	Susceptible	10/10	0.8
229	S.pimpinellifolium	LA0413	Mosaic	Susceptible	10/10	0.4
230	S.pimpinellifolium	LA0418	Mosaic,Deformation , ShoesString ,Rolling	Susceptible	10/10	0.8
231	S.pimpinellifolium	LA0420	Mosaic,Deformation , ShoesString ,Rolling	Susceptible	10/10	0.8
232	S.pimpinellifolium	LA0443	Mosaic,Deformation , ShoesString ,Rolling	Susceptible	10/10	0.8
233	S.pimpinellifolium	LA0480	Mosaic,Deformation , ShoesString ,Rolling	Susceptible	10/10	0.8
234	S.pimpinellifolium	LA0753	Mosaic,Deformation , ShoesString ,Rolling	Susceptible	10/10	0.8
235	S.pimpinellifolium	LA1236	Mosaic,Deformation , ShoesString ,Rolling	Susceptible	10/10	0.8
236	S.pimpinellifolium	LA1242	Mosaic,Deformation , ShoesString ,Rolling	Susceptible	10/10	0.8
237	S.pimpinellifolium	LA1248	Mosaic,Deformation , ShoesString ,Rolling	Susceptible	10/10	0.8
238	S.pimpinellifolium	LA1256	Mosaic	Susceptible	10/10	0.4
239	S.pimpinellifolium	LA1258	Mosaic,Deformation , ShoesString ,Rolling	Susceptible	10/10	0.8
240	S.pimpinellifolium	LA1259	Mosaic	Susceptible	10/10	0.4
241	S.pimpinellifolium	LA1260	Mosaic,Deformation , ShoesString ,Rolling	Susceptible	10/10	0.8
242	S.pimpinellifolium	LA1262	Mosaic,Deformation , ShoesString ,Rolling	Susceptible	10/10	0.8
243	S.pimpinellifolium	LA1269	Mosaic, Deformation	Susceptible	10/10	0.6
244	S.pimpinellifolium	LA1280	Mosaic, Deformation	Susceptible	10/10	0.6
245	S.pimpinellifolium	LA1332	Mosaic	Susceptible	10/10	0.4
246	S.pimpinellifolium	LA1341	Mosaic, Deformation	Susceptible	10/10	0.6
247	S.pimpinellifolium	LA1342	Mosaic	Susceptible	10/10	0.4
248	S.pimpinellifolium	LA1343	Mosaic, Deformation	Susceptible	10/10	0.6
249	S.pimpinellifolium	LA1344	Mosaic	Susceptible	10/10	0.4
250	S.pimpinellifolium	LA1345	Mosaic	Susceptible	10/10	0.4
251	S.pimpinellifolium	LA1348	Mosaic	Susceptible	10/10	0.4
252	S.pimpinellifolium	LA1349	Mosaic	Susceptible	10/10	0.4
253	S.pimpinellifolium	LA1357	Mosaic	Susceptible	10/10	0.4
254	S.pimpinellifolium	LA1359	Mosaic	Susceptible	10/10	0.4
255	S.pimpinellifolium	LA1370	Mosaic	Susceptible	10/10	0.4
256	S.pimpinellifolium	LA1374	Mosaic	Susceptible	10/10	0.4
257	S.pimpinellifolium	LA1380	Mosaic, Deformation	Susceptible	10/10	0.6
258	S.pimpinellifolium	LA1381	Mosaic,Deformation , ShoesString ,Rolling	Susceptible	10/10	0.8
259	S.pimpinellifolium	LA1382	Mosaic	Susceptible	10/10	0.4
260	S.pimpinellifolium	LA1383	Mosaic,Deformation , ShoesString ,Rolling	Susceptible	10/10	0.8
261	S.pimpinellifolium	LA1384	Mosaic	Susceptible	10/10	0.4
262	S.pimpinellifolium	LA1416	Mosaic,Deformation , ShoesString ,Rolling	Susceptible	10/10	0.8
263	S.pimpinellifolium	LA1428	Mosaic,Deformation , ShoesString ,Rolling	Susceptible	10/10	0.8
264	S.pimpinellifolium	LA1466	Mosaic,Deformation , ShoesString , Cupped Upward ,Rolling	Susceptible	10/10	1
265	S.pimpinellifolium	LA1470	Mosaic, Deformation	Susceptible	10/10	0.6
266	S.pimpinellifolium	LA1471	Mosaic,Deformation , ShoesString ,Rolling	Susceptible	10/10	0.8
267	S.pimpinellifolium	LA1472	Mosaic,Deformation , ShoesString ,Rolling	Susceptible	10/10	0.8
268	S.pimpinellifolium	LA1514	Mosaic,Deformation , ShoesString ,Rolling	Susceptible	10/10	0.8
269	S.pimpinellifolium	LA1520	Mosaic,Deformation , ShoesString ,Rolling	Susceptible	10/10	0.8
270	S.pimpinellifolium	LA1561	Mosaic,Deformation , ShoesString ,Rolling	Susceptible	10/10	0.8
271	S.pimpinellifolium	LA1562	Mosaic,Deformation , ShoesString ,Rolling	Susceptible	10/10	0.8
272	S.pimpinellifolium	LA1571	Mosaic,Deformation , ShoesString ,Rolling	Susceptible	10/10	0.8
273	S.pimpinellifolium	LA1572	Mosaic	Susceptible	10/10	0.4
274	S.pimpinellifolium	LA1573	Mosaic,Deformation , ShoesString ,Rolling	Susceptible	10/10	0.8
275	S. arcanum	LA1351	Mosaic,Deformation , ShoesString , Cupped Upward ,Rolling	Susceptible	10/10	1
276	S. arcanum core	LA2917	Leaf twisted , Deformation , Mosaic	Susceptible	10/10	0.8
277	S. arcanum core	LA1346	Leaf twisted , Deformation , Mosaic	Susceptible	10/10	0.8
278	S. arcanum core	LA1626	Leaf twisted , Deformation , Mosaic	Susceptible	10/10	0.8
279	S. arcanum core	LA2172	Leaf twisted , Deformation , Mosaic	Susceptible	10/10	0.8
280	S. arcanum core	LA2326	Leaf twisted , Deformation , Mosaic	Susceptible	10/10	0.8
281	S. arcanum core	LA2152	Mosaic	Susceptible	10/10	0.4
282	S. arcanum core	PI 127828	Bubbles, Mosaic ,Deformation	Susceptible	10/10	0.6
283	S. arcanum core	PI 127829	Bubbles, Mosaic ,Deformation	Susceptible	10/10	0.6
284	S. cheesmaniae	LA0166	ShoesString	Susceptible	10/10	0.8
285	S. cheesmaniae	LA0421	ShoesString	Susceptible	10/10	0.8
286	S. cheesmaniae	LA0426	ShoesString	Susceptible	10/10	0.8
287	S. cheesmaniae	LA0434	ShoesString	Susceptible	10/10	0.8
288	S. cheesmaniae	LA0437	ShoesString	Susceptible	10/10	0.8
289	S. cheesmaniae	LA0521	ShoesString	Susceptible	10/10	0.8
290	S. cheesmaniae	LA0522	Bubbles, Mosaic ,Deformation	Susceptible	10/10	0.6
291	S. cheesmaniae	LA0524	Bubbles, Mosaic ,Deformation	Susceptible	10/10	0.6
292	S. cheesmaniae	LA0528B	ShoesString	Susceptible	10/10	0.8
293	S. cheesmaniae	PI 379035	Mosaic,Deformation , ShoesString ,Rolling	Susceptible	10/10	0.8
294	S. cheesmaniae core	LA0428	Bubbles, Mosaic, ShoesString	Susceptible	10/10	0.8
295	S. cheesmaniae core	LA0422	Bubbles, Mosaic, ShoesString , Cupped Upward , Rolling	Susceptible	10/10	0.8
296	S. cheesmaniae core	LA0429	Bubbles, Mosaic, ShoesString , Cupped Upward , Rolling	Susceptible	10/10	1
297	S. cheesmaniae core	LA0531	Bubbles, Mosaic, ShoesString , Cupped Upward , Rolling	Susceptible	10/10	1
298	S. cheesmaniae core	LA1039	Bubbles, Mosaic, ShoesString , Cupped Upward , Rolling	Susceptible	10/10	1
299	S. cheesmaniae core	LA1041	Bubbles, Mosaic, ShoesString , Cupped Upward , Rolling	Susceptible	10/10	1
300	S. cheesmaniae core	LA1406	Bubbles, Mosaic, ShoesString , Cupped Upward , Rolling	Susceptible	10/10	1
301	S. cheesmaniae core	LA1407	Bubbles, Mosaic, ShoesString , Cupped Upward , Rolling	Susceptible	10/10	1
302	S. cheesmaniae core	LA1412	Bubbles, Mosaic, ShoesString , Cupped Upward , Rolling	Susceptible	10/10	1
303	S. cheesmaniae core	LA1450	Bubbles, Mosaic, ShoesString , Cupped Upward , Rolling	Susceptible	10/10	1
304	S. cheesmaniae core	LA1409	Mosaic	Susceptible	10/10	0.4
305	S. chilense	PI 251313	Mosaic,Deformation , ShoesString ,Rolling	Susceptible	10/10	0.8
306	S. chilense core	LA2930	Bubbles, Mosaic	Susceptible	10/10	0.6
307	S. chilense core	LA2946	Bubbles, Mosaic , Rolling	Susceptible	10/10	0.6
308	S. chilense core	LA3114	Bubbles, Mosaic, ShoesString , Rolling	Susceptible	10/10	1
309	S. chilense core	LA2884	Bubbles, Mosaic, ShoesString , Cupped Upward , Rolling	Susceptible	10/10	1
310	S. chilense core	LA1930	Mild Mosaic	Susceptible	10/10	0.4
311	S. chilense core	LA2750	Mosaic	Susceptible	10/10	0.2
312	S. chilense core	LA1958	Mosaic, Deformation	Susceptible	10/10	0.6
313	S. chilense core	LA1960	Mosaic, Deformation	Susceptible	10/10	0.6
314	S. chilense core	LA1963	Mosaic, Deformation	Susceptible	10/10	0.6
315	S. chilense core	LA1967	Mosaic, Deformation	Susceptible	10/10	0.6
316	S. chilense core	LA1969	Mosaic, Deformation	Susceptible	10/10	0.6
317	S. chilense core	LA2748	Mosaic, Deformation	Susceptible	10/10	0.6
318	S. chilense core	LA2753	Mosaic, Deformation	Susceptible	10/10	0.6
319	S. chilense core	LA2759	Mosaic, Deformation	Susceptible	10/10	0.6
320	S. chilense core	LA2765	Mosaic, Deformation	Susceptible	10/10	0.6
321	S. chilense core	LA2771	Mosaic, Deformation	Susceptible	10/10	0.6
322	S. chilense core	LA2778	Mosaic, Deformation	Susceptible	10/10	0.6
323	S. chilense core	LA2880	Mosaic, Deformation	Susceptible	10/10	0.6
324	S. chilense core	LA1932	No Symptoms - Mild Mosaic	Tolerant - Susceptible	5-5/10	0%-20%
325	S. chilense	LA2779	Mosaic	Susceptible	10/10	0.4
326	S. chilense	LA0458	Mosaic, Deformation	Susceptible	10/10	0.6
327	S. chilense	LA0752	Mosaic, Deformation	Susceptible	10/10	0.6
328	S. chilense	LA0130	Bubbles, Mosaic	Susceptible	10/10	0.6
329	S. chilense	LA0294	ShoesString	Susceptible	10/10	0.8
330	S. chilense	LA0456	Mosaic, Deformation	Susceptible	10/10	0.6
331	S. chilense	LA0460	Bubbles, Mosaic	Susceptible	10/10	0.6
332	S. chilense	LA1782	Mild Mosaic	Susceptible	10/10	0.2
333	S. chilense	LA1917	Mosaic, Deformation	Susceptible	10/10	0.6
334	S. chilense	LA1931	Mild Mosaic	Susceptible	10/10	0.2
335	S. chilense	LA1938	Mosaic	Susceptible	10/10	0.4
336	S. chilense	LA1959	Mosaic, Deformation	Susceptible	10/10	0.6
337	S. chilense	LA1961	Mosaic,Deformation , ShoesString ,Rolling	Susceptible	10/10	0.8
338	S. chilense	LA1962	Mosaic,Deformation , ShoesString ,Rolling	Susceptible	10/10	0.8
339	S. chilense	LA1965	Mosaic,Deformation , ShoesString ,Rolling	Susceptible	10/10	0.8
340	S. chilense	LA1968	Bubbles, Mosaic	Susceptible	10/10	0.6
341	S. chilense	LA1970	Mosaic, Deformation	Susceptible	10/10	0.6
342	S. chilense	LA1972	Bubbles, Mosaic	Susceptible	10/10	0.6
343	S. chilense	LA2405	Mosaic, Deformation	Susceptible	10/10	0.6
344	S. chilense	LA2406	Mosaic, Deformation	Susceptible	10/10	0.6
345	S. chilense	LA2729	Mosaic, Deformation	Susceptible	10/10	0.6
346	S. chilense	LA2731	Mosaic, Deformation	Susceptible	10/10	0.6
347	S. chilense	LA2737	Mosaic, Deformation	Susceptible	10/10	0.6
348	S. chilense	LA2739	Mosaic, Deformation	Susceptible	10/10	0.6
349	S. chilense	LA2743	Mosaic, Deformation	Susceptible	10/10	0.6
350	S. chilense	LA2746	Mosaic, Deformation	Susceptible	10/10	0.6
351	S. chilense	LA2749	Mosaic, Deformation	Susceptible	10/10	0.6
352	S. chilense	LA2751	Mosaic,Deformation,Cupped Upward , Rolling,ShoesString	Susceptible	10/10	0.8
353	S. chilense	LA2754	Mosaic,Deformation,Cupped Upward , Rolling,ShoesString	Susceptible	10/10	0.8
354	S. chilense	LA2755	Mosaic,Deformation,Cupped Upward , Rolling,ShoesString	Susceptible	10/10	0.8
355	S. chilense	LA2757	Mosaic,Deformation,Cupped Upward , Rolling,ShoesString	Susceptible	10/10	0.8
356	S. chilense	LA2762	Mosaic,Deformation,Cupped Upward , Rolling,ShoesString	Susceptible	10/10	0.8
357	S. chilense	LA2764	Bubbles, Mosaic ,Deformation	Susceptible	10/10	0.6
358	S. chilense	LA2767	Bubbles, Mosaic ,Deformation	Susceptible	10/10	0.6
359	S. chilense	LA2768	Mosaic, Deformation	Susceptible	10/10	0.6
360	S. chilense	LA2773	Bubbles, Mosaic ,Deformation	Susceptible	10/10	0.6
361	S. chilense	LA2774	Bubbles, Mosaic ,Deformation	Susceptible	10/10	0.6
362	S. chilense	LA2879	Bubbles, Mosaic ,Deformation	Susceptible	10/10	0.6
363	S. chilense	LA2881	Bubbles, Mosaic ,Deformation	Susceptible	10/10	0.6
364	S. chilense	LA2882	Bubbles, Mosaic ,Deformation	Susceptible	10/10	0.6
365	S. chilense	LA2887	Bubbles, Mosaic ,Deformation	Susceptible	10/10	0.6
366	S. chilense	LA0458	Mosaic	Susceptible	10/10	0.4
367	S. chilense	LA2779	Mosaic, Deformation	Susceptible	10/10	0.6
368	S. chilense	LA2931	Mosaic, Deformation	Susceptible	10/10	0.6
369	S. chilense	LA2932	Mosaic, Deformation	Susceptible	10/10	0.6
370	S. chilense	LA2947	Mosaic	Susceptible	10/10	0.4
371	S. chilense	LA2952	Mosaic, Deformation	Susceptible	10/10	0.6
372	S. chilense	LA2957	Mosaic, Deformation	Susceptible	10/10	0.6
373	S. chilense	LA2965	Mosaic, Deformation	Susceptible	10/10	0.6
374	S. chilense	LA2981A	Mosaic, Deformation	Susceptible	10/10	0.6
375	S. chilense	LA3111	Mosaic, Deformation	Susceptible	10/10	0.6
376	S. chilense	LA3112	Mosaic, Deformation	Susceptible	10/10	0.6
377	S. chilense	LA3113	Mosaic, Deformation	Susceptible	10/10	0.6
378	S. chilense	LA3115	Mosaic, Deformation	Susceptible	10/10	0.6
379	S. chilense	LA3153	Mosaic, Deformation	Susceptible	10/10	0.6
380	S. chilense	LA3356	Mosaic, Deformation	Susceptible	10/10	0.6
381	S. chilense	LA4106	Mosaic, Deformation	Susceptible	10/10	0.6
382	S. chilense	LA4107	Mosaic, Deformation	Susceptible	10/10	0.6
383	S. chilense	LA4108	Mosaic	Susceptible	10/10	0.4
384	S. chilense	LA4109	Mosaic, Deformation	Susceptible	10/10	0.6
385	S. chilense	LA4118	Mosaic, Deformation	Susceptible	10/10	0.6
386	S. chilense	LA4119	Mosaic, Deformation	Susceptible	10/10	0.6
387	S. chilense	LA4122	Mosaic, Deformation	Susceptible	10/10	0.6
388	S. chilense	LA4127	Mosaic, Deformation	Susceptible	10/10	0.6
389	S. chilense	LA4129	Mosaic, Deformation	Susceptible	10/10	0.6
390	S. chilense	LA4132	Mosaic	Susceptible	10/10	0.4
391	S. chilense	LA4319	Mosaic, Deformation	Susceptible	10/10	0.6
392	S. chilense	LA4321	Mosaic, Deformation	Susceptible	10/10	0.6
393	S. chilense	LA4324	Mosaic, Deformation	Susceptible	10/10	0.6
394	S. chilense	LA4327	Mosaic, Deformation	Susceptible	10/10	0.6
395	S. chilense	LA4329	Mosaic, Deformation	Susceptible	10/10	0.6
396	S. chilense	LA4330	Mosaic	Susceptible	10/10	0.4
397	S. chilense	LA4332	Mosaic, Deformation	Susceptible	10/10	0.6
398	S. chilense	LA4334	Mosaic, Deformation	Susceptible	10/10	0.6
399	S. chilense	LA4335	Mosaic, Deformation	Susceptible	10/10	0.6
400	S. chilense	LA4336	Mosaic, Deformation	Susceptible	10/10	0.6
401	S. chilense	LA4337	Mosaic, Deformation	Susceptible	10/10	0.6
402	S. chilense	LA4338	Mosaic, Deformation	Susceptible	10/10	0.6
403	S. chilense	LA4339	Mosaic, Deformation	Susceptible	10/10	0.6
404	S. chmielewskii core	LA1028	ShoesString, Mosaic ,Rolling , Cupped Upward	Susceptible	10/10	1
405	S. chmielewskii core	LA1306	ShoesString, Mosaic ,Rolling , Cupped Upward	Susceptible	10/10	1
406	S. chmielewskii core	LA1316	ShoesString, Mosaic ,Rolling , Cupped Upward	Susceptible	10/10	1
407	S. chmielewskii core	LA1317	ShoesString, Mosaic ,Rolling , Cupped Upward	Susceptible	10/10	1
408	S. chmielewskii core	LA1325	ShoesString, Mosaic ,Rolling , Cupped Upward	Susceptible	10/10	1
409	S. chmielewskii core	LA1330	ShoesString, Mosaic ,Rolling , Cupped Upward	Susceptible	10/10	1
410	S. chmielewskii core	LA2663	ShoesString, Mosaic ,Rolling , Cupped Upward	Susceptible	10/10	1
411	S. chmielewskii core	LA2677	ShoesString, Mosaic ,Rolling , Cupped Upward	Susceptible	10/10	1
412	S. chmielewskii core	LA2680	ShoesString, Mosaic ,Rolling , Cupped Upward	Susceptible	10/10	1
413	S. chmielewskii core	LA2695	ShoesString, Mosaic ,Rolling , Cupped Upward	Susceptible	10/10	1
414	S. corneliomulleri	PI 129144	Mosaic	Susceptible	10/10	0.4
415	S. corneliomulleri	PI 308183	Mosaic	Susceptible	10/10	0.4
416	S. corneliomulleri	PI 251301	Mosaic	Susceptible	10/10	0.4
417	S. corneliomulleri	PI 365944	Mosaic,Deformation , ShoesString ,Rolling	Susceptible	10/10	0.8
418	S. corneliomulleri	PI 126434	Bubbles, Mosaic ,Deformation	Susceptible	10/10	0.6
419	S. corneliomulleri	PI 126440	Bubbles, Mosaic ,Deformation	Susceptible	10/10	0.6
420	S. corneliomulleri	PI 126443	Bubbles, Mosaic ,Deformation	Susceptible	10/10	0.6
421	S. corneliomulleri	PI 199380	Bubbles, Mosaic ,Deformation	Susceptible	10/10	0.6
422	S. corneliomulleri	PI 365942	Bubbles, Mosaic ,Deformation	Susceptible	10/10	0.6
423	S. corneliomulleri	PI 365945	Bubbles, Mosaic ,Deformation	Susceptible	10/10	0.6
424	S. corneliomulleri core	LA0103	Bubbles, Mosaic , Deformation, Rolling	Susceptible	10/10	0.6
425	S. corneliomulleri core	LA0107	Mild Mosaic,Deformation ,Rolling , Cupped Upward	Susceptible	10/10	0.8
426	S. corneliomulleri core	LA1292	Mosaic,Deformation ,Rolling , Cupped Upward	Susceptible	10/10	0.6
427	S. corneliomulleri core	LA1305	Mosaic,Deformation ,Rolling , Cupped Upward	Susceptible	10/10	0.6
428	S. corneliomulleri core	LA1331	Mosaic,Deformation ,Rolling , Cupped Upward	Susceptible	10/10	0.6
429	S. corneliomulleri core	LA1339	Mosaic,Deformation ,Rolling , Cupped Upward	Susceptible	10/10	0.6
430	S. corneliomulleri core	LA1647	Mosaic,Deformation ,Rolling , Cupped Upward ,ShoesString	Susceptible	10/10	1
431	S. corneliomulleri core	LA1677	Mosaic,Deformation ,Rolling , Cupped Upward ,ShoesString	Susceptible	10/10	1
432	S. corneliomulleri core	LA1910	Mosaic,Deformation ,Rolling , Cupped Upward ,ShoesString	Susceptible	10/10	1
433	S. corneliomulleri core	LA1937	Mosaic,Deformation ,Rolling , Cupped Upward ,ShoesString	Susceptible	10/10	1
434	S. corneliomulleri core	LA1945	Mosaic,Deformation ,Rolling , Cupped Upward ,ShoesString	Susceptible	10/10	1
435	S. corneliomulleri core	LA1973	Mosaic,Deformation ,Rolling , Cupped Upward ,ShoesString	Susceptible	10/10	1
436	S. corneliomulleri	LA2717	Mosaic	Susceptible	10/10	0.4
437	S. corneliomulleri	LA2721	Mosaic, Deformation	Susceptible	10/10	0.6
438	S. corneliomulleri	LA2724	Mosaic, Deformation	Susceptible	10/10	0.6
439	S. corneliomulleri	LA1274	Mosaic,Deformation ,Rolling , Cupped Upward ,ShoesString	Susceptible	10/10	1
440	S. galapagense	LA0317	Bubbles, Mosaic	Susceptible	10/10	0.6
441	S. galapagense	LA0438	Bubbles, Mosaic	Susceptible	10/10	0.6
442	S. galapagense	LA0483	Bubbles, Mosaic	Susceptible	10/10	0.6
443	S. galapagense	LA0526	Bubbles, Mosaic	Susceptible	10/10	0.6
444	S. galapagense	LA1136	Bubbles, Mosaic	Susceptible	10/10	0.6
445	S. galapagense	LA1137	Bubbles, Mosaic	Susceptible	10/10	0.6
446	S. galapagense	LA1141	Bubbles, Mosaic	Susceptible	10/10	0.6
447	S. galapagense	LA1401	Bubbles, Mosaic	Susceptible	10/10	0.6
448	S. galapagense	LA1410	Bubbles, Mosaic	Susceptible	10/10	0.6
449	S. galapagense	PI 379042	Mosaic,Deformation , ShoesString ,Rolling	Susceptible	10/10	0.8
450	S. galapagense	LA1400	Bubbles, Mosaic	Susceptible	10/10	0.2
451	S. habrochaites	LA2409	Bubbles, Mosaic	Susceptible	10/10	0.6
452	S. habrochaites	LA0407	Bubbles, Mosaic , Deformation, Rolling	Susceptible	10/10	0.6
453	S. habrochaites	LA1777	Bubbles, Mosaic , Deformation, Rolling	Susceptible	10/10	0.6
454	S. habrochaites	LA1928	Bubbles, Mosaic , Deformation, Rolling	Susceptible	10/10	0.6
455	S. habrochaites	LA1223	Mosaic	Susceptible	10/10	0.4
456	S. habrochaites	LA1347	Mosaic	Susceptible	10/10	0.4
457	S. habrochaites	LA1353	Mosaic	Susceptible	10/10	0.4
458	S. habrochaites	LA1718	Mosaic	Susceptible	10/10	0.4
459	S. habrochaites	LA1721	Mosaic	Susceptible	10/10	0.4
460	S. habrochaites	LA1731	Mosaic	Susceptible	10/10	0.4
461	S. habrochaites	LA1753	Mosaic	Susceptible	10/10	0.4
462	S. habrochaites	LA2103	Mosaic	Susceptible	10/10	0.4
463	S. habrochaites	LA2109	Mosaic	Susceptible	10/10	0.4
464	S. habrochaites	LA2128	Mosaic	Susceptible	10/10	0.4
465	S. habrochaites	LA2158	Mosaic	Susceptible	10/10	0.4
466	S. habrochaites	LA2650	Mosaic	Susceptible	10/10	0.4
467	S. habrochaites	LA2864	Mosaic	Susceptible	10/10	0.4
468	S. habrochaites	LA2167	Mosaic , Mild Mosaic	Susceptible	10/10	0.4
469	S. habrochaites	LA1559	No Symptoms - Mild Mosaic	Tolerant - Susceptible	5-5/10	0%-20%
470	S. habrochaites	LA2174	No Symptoms - Mild Mosaic	Tolerant - Susceptible	5-5/10	0%-20%
471	S. habrochaites L. hirsutum f. glabratum	LA1252	Mosaic	Susceptible	10/10	0.4
472	S. habrochaites L. hirsutum f. glabratum	LA1264	Bubbles, Mosaic , Deformation, Rolling	Susceptible	10/10	0.6
473	S. huaylasense	LA1365	Leaf twisted , Deformation , Mosaic	Susceptible	10/10	0.8
474	S. huaylasense	LA2561	Mosaic, deformation	Susceptible	10/10	0.6
475	S. huaylasense	LA2563	Mosaic, deformation	Susceptible	10/10	0.6
476	S. huaylasense	LA2809	Mosaic, deformation	Susceptible	10/10	0.6
477	S. huaylasense peralta (L.peruvianum)	LA1358	Leaf twisted , Deformation , Mosaic	Susceptible	10/10	0.8
478	S. huaylasense peralta (L.peruvianum)	LA1360	Leaf twisted , Deformation , Mosaic	Susceptible	10/10	0.8
479	S. huaylasense peralta (L.peruvianum)	LA1979	Leaf twisted , Deformation , Mosaic	Susceptible	10/10	0.8
480	S. huaylasense peralta (L.peruvianum)	LA1981	Leaf twisted , Deformation , Mosaic	Susceptible	10/10	0.8
481	S. huaylasense peralta (L.peruvianum)	LA1983	Leaf twisted , Deformation , Mosaic	Susceptible	10/10	0.8
482	S. juglandifolium	LA3322	Mild Mosaic	Susceptible	10/10	0.2
483	S. juglandifolium	LA3325	Mild Mosaic	Susceptible	10/10	0.2
484	S. juglandifolium	LA2134	Mosaic	Susceptible	10/10	0.4
485	S. lycopersicum	PI 272219	Mosaic	Susceptible	10/10	0.4
486	S. lycopersicum	PI 414772	Mosaic	Susceptible	10/10	0.4
487	S. lycopersicum	PI 324708	Bubbles, Mosaic ,Deformation	Susceptible	10/10	0.6
488	S. lycopersicum	PI 560323	Mosaic, Deformation	Susceptible	10/10	0.6
489	S. lycopersicum	PI 235673	Bubbles, Mosaic	Susceptible	10/10	0.6
490	S. lycopersicum	PI 414160	Mosaic ,Cupped Upward, Deformation	Susceptible	10/10	0.6
491	S. lycopersicum	PI 414161	Mosaic, Deformation	Susceptible	10/10	0.6
492	S. lycopersicum core	LA0473	Deformation , Mosaic , ShoesString	Susceptible	10/10	1
493	S. lycopersicum core	LA1021	Deformation ,Rolling , Cupped Upward ,ShoesString	Susceptible	10/10	1
494	S. lycopersicum core	LA1162	Deformation ,Rolling , Cupped Upward ,ShoesString	Susceptible	10/10	1
495	S. lycopersicum core	LA0113	Mosaic	Susceptible	10/10	0.4
496	S. lycopersicum core	LA0477	Mosaic	Susceptible	10/10	0.4
497	S. lycopersicum core	LA1251	Mosaic	Susceptible	10/10	0.4
498	S. lycopersicum core	LA2283	Mosaic	Susceptible	10/10	0.4
499	S. lycopersicum core	LA0134C	Mosaic, some Deformation	Susceptible	10/10	0.6
500	S. lycopersicum core	LA0146	Mosaic, some Deformation	Susceptible	10/10	0.6
501	S. lycopersicum core	LA0147	Mosaic, some Deformation	Susceptible	10/10	0.6
502	S. lycopersicum core	LA2285	Mosaic, some Deformation	Susceptible	10/10	0.6
503	S. lycopersicum core	LA0126	Mosaic,Deformation	Susceptible	10/10	0.6
504	S. lycopersicum core	LA0409	Mosaic,Deformation , ShoesString , Cupped Upward ,Rolling	Susceptible	10/10	1
505	S. lycopersicum core	LA0468	Mosaic,Deformation , ShoesString , Cupped Upward ,Rolling	Susceptible	10/10	1
506	S. lycopersicum core	LA2304	Mosaic,Deformation , ShoesString , Cupped Upward ,Rolling	Susceptible	10/10	1
507	S. lycopersicum core	LA2307	Mosaic,Deformation , ShoesString , Cupped Upward ,Rolling	Susceptible	10/10	1
508	S. lycopersicum core	LA0404	Mosaic,Deformation , ShoesString ,Rolling	Susceptible	10/10	1
509	S. lycopersicum core	LA0172	Mosaic,Deformation ,Rolling	Susceptible	10/10	0.6
510	S. lycopersicum core	LA0358	Mosaic,Deformation ,Rolling	Susceptible	10/10	0.6
511	S. lycopersicum core	LA0395	Mosaic,Deformation ,Rolling	Susceptible	10/10	0.6
512	S. lycopersicum core	LA0466	Mosaic,Deformation ,Rolling	Susceptible	10/10	0.6
513	S. lycopersicum L. esculentum var. cerasiforme	LA1230	Deformation , ShoesString ,Rolling	Susceptible	10/10	0.8
514	S. lycopersicum var. cerasiforme	LA2783	Bubbles, Mosaic	Susceptible	10/10	0.6
515	S. lycopersicum var. cerasiforme	LA1511	Bubbles, Mosaic , Deformation	Susceptible	10/10	0.6
516	S. lycopersicum var. cerasiforme	LA1228	Deformation , ShoesString ,Rolling	Susceptible	10/10	0.8
517	S. lycopersicum var. cerasiforme	LA1307	Deformation , ShoesString ,Rolling	Susceptible	10/10	0.8
518	S. lycopersicum var. cerasiforme	LA1312-2	Deformation , ShoesString ,Rolling	Susceptible	10/10	0.8
519	S. lycopersicum var. cerasiforme	LA1312-4	Deformation , ShoesString ,Rolling	Susceptible	10/10	0.8
520	S. lycopersicum var. cerasiforme	LA1314	Deformation , ShoesString ,Rolling	Susceptible	10/10	0.8
521	S. lycopersicum var. cerasiforme	LA1323	Deformation , ShoesString ,Rolling	Susceptible	10/10	0.8
522	S. lycopersicum var. cerasiforme	LA2709	Mild Mosaic	Susceptible	10/10	0.2
523	S. lycopersicum var. cerasiforme	LA0292	Mosaic	Susceptible	10/10	0.4
524	S. lycopersicum var. cerasiforme	LA1204	Mosaic	Susceptible	10/10	0.4
525	S. lycopersicum var. cerasiforme	LA1231	Mosaic	Susceptible	10/10	0.4
526	S. lycopersicum var. cerasiforme	LA1268	Mosaic	Susceptible	10/10	0.4
527	S. lycopersicum var. cerasiforme	LA2670	Mosaic	Susceptible	10/10	0.4
528	S. lycopersicum var. cerasiforme	LA1420	Mosaic,Deformation	Susceptible	10/10	0.6
529	S. lycopersicum var. cerasiforme	LA1425	Mosaic,Deformation	Susceptible	10/10	0.6
530	S. lycopersicum var. cerasiforme	LA1286	Mosaic,Deformation , ShoesString ,Rolling	Susceptible	10/10	0.8
531	S. lycopersicum var. cerasiforme	LA1312-3	Mosaic,Deformation , ShoesString ,Rolling	Susceptible	10/10	1
532	S. lycopersicum var. cerasiforme	LA1338	Mosaic,Deformation , ShoesString ,Rolling	Susceptible	10/10	1
533	S. lycopersicum var. cerasiforme	LA1388	Mosaic,Deformation , ShoesString ,Rolling	Susceptible	10/10	1
534	S. lycopersicum var. cerasiforme	LA1453	Mosaic,Deformation , ShoesString ,Rolling	Susceptible	10/10	1
535	S. lycopersicum var. cerasiforme	LA2095	Mosaic,Deformation , Cupped Upward ,Rolling	Susceptible	10/10	0.6
536	S. lycopersicum var. cerasiforme	LA2131	Mosaic,Deformation , Cupped Upward ,Rolling	Susceptible	10/10	0.6
537	S. lycopersicum var. cerasiforme	LA2308	Mosaic,Deformation , Cupped Upward ,Rolling	Susceptible	10/10	0.6
538	S. lycopersicum var. cerasiforme	LA1320	Mosaic,Deformation , ShoesString , Cupped Upward	Susceptible	10/10	1
539	S. lycopersicum var. cerasiforme	LA1543	Mosaic,Deformation , ShoesString , Cupped Upward	Susceptible	10/10	1
540	S. lycopersicum var. cerasiforme	LA1620	Mosaic,Deformation , ShoesString , Cupped Upward	Susceptible	10/10	1
541	S. lycopersicum var. cerasiforme	LA2402	Mosaic,Deformation , ShoesString , Cupped Upward ,Rolling	Susceptible	10/10	1
542	S. lycopersicum var. cerasiforme	LA2703	Mosaic,Deformation , ShoesString , Cupped Upward ,Rolling	Susceptible	10/10	1
543	S. lycopersicum var. cerasiforme	LA1461	Mosaic,Deformation , ShoesString ,Rolling	Susceptible	10/10	0.8
544	S. lycopersicum var. cerasiforme	LA1464	Mosaic,Deformation , ShoesString ,Rolling	Susceptible	10/10	0.8
545	S. lycopersicum var. cerasiforme	LA1482	Mosaic,Deformation , ShoesString ,Rolling	Susceptible	10/10	0.8
546	S. lycopersicum var. cerasiforme	LA1483	Mosaic,Deformation , ShoesString ,Rolling	Susceptible	10/10	0.8
547	S. lycopersicum var. cerasiforme	LA1509	Mosaic,Deformation , ShoesString ,Rolling	Susceptible	10/10	0.8
548	S. lycopersicum var. cerasiforme	LA1542	Mosaic,Deformation , ShoesString ,Rolling	Susceptible	10/10	0.8
549	S. lycopersicum var. cerasiforme	LA1622	Mosaic,Deformation , ShoesString ,Rolling	Susceptible	10/10	0.8
550	S. lycopersicum var. cerasiforme	LA2078	Mosaic,Deformation , ShoesString ,Rolling	Susceptible	10/10	0.8
551	S. lycopersicum var. cerasiforme	LA2138A	Mosaic,Deformation , ShoesString ,Rolling	Susceptible	10/10	0.8
552	S. lycopersicum var. cerasiforme	LA2392	Mosaic,Deformation , ShoesString ,Rolling	Susceptible	10/10	0.8
553	S. lycopersicum var. cerasiforme	LA2621	Mosaic,Deformation , ShoesString ,Rolling	Susceptible	10/10	0.8
554	S. lycopersicum var. cerasiforme	LA2710	Mosaic,Deformation , ShoesString ,Rolling	Susceptible	10/10	0.8
555	S. lycopersicum var. cerasiforme	LA2845	Mosaic,Deformation , ShoesString ,Rolling	Susceptible	10/10	0.8
556	S. lycopersicum var. cerasiforme	LA2871	Mosaic,Deformation , ShoesString ,Rolling	Susceptible	10/10	0.8
557	S. lycopersicum var. cerasiforme	LA4133	Mosaic,Deformation , ShoesString ,Rolling	Susceptible	10/10	0.8
558	S. lycopersicum var. cerasiforme	LA1206	Mosaic,Deformation ,Rolling	Susceptible	10/10	0.6
559	S. lycopersicum var. cerasiforme	LA1385	No Symptoms - Mild Mosaic	Tolerant - Susceptible	5-5/10	0%-20%
560	S. lycopersicum var. cerasiforme	LA1456	No Symptoms - Mild Mosaic	Tolerant - Susceptible	5-5/10	0%-20%
561	S. lycopersicum var. cerasiforme	LA2675	No Symptoms - Mild Mosaic	Tolerant - Susceptible	5-5/10	0%-20%
562	S. lycopersicum var. cerasiforme	LA2688	No Symptoms - Mild Mosaic	Tolerant - Susceptible	5-5/10	0%-20%
563	S. neoricki	LA2641	ShoesString	Susceptible	10/10	0.8
564	S. neoricki	LA0247	ShoesString	Susceptible	10/10	0.8
565	S. neoricki	LA1319	ShoesString	Susceptible	10/10	0.8
566	S. neoricki	LA1322	ShoesString	Susceptible	10/10	0.8
567	S. neoricki	LA1626A	ShoesString	Susceptible	10/10	0.8
568	S. neoricki	LA1716	ShoesString	Susceptible	10/10	0.8
569	S. neoricki	LA2113	ShoesString	Susceptible	10/10	0.8
570	S. neoricki	LA2133	ShoesString	Susceptible	10/10	0.8
571	S. neoricki	LA2190	ShoesString	Susceptible	10/10	0.8
572	S. neoricki	LA2198	ShoesString	Susceptible	10/10	0.8
573	S. neoricki	LA2319	ShoesString	Susceptible	10/10	0.8
574	S. neoricki	LA2325	ShoesString	Susceptible	10/10	0.8
575	S. neorickii	PI 379030	Bubbles, Mosaic ,Deformation	Susceptible	10/10	0.6
576	S. neorickii	PI 379033	Bubbles, Mosaic , Deformation, Rolling	Susceptible	10/10	0.6
577	S. neorickii L. parviflorum	LA2193	ShoesString	Susceptible	10/10	0.8
578	S. neorickii L. parviflorum	LA2194	ShoesString	Susceptible	10/10	0.8
579	S. ochranthum	LA2160	No Symptoms	Resistant	8/8	0
580	S. ochranthum	LA2162	No Symptoms	Resistant	3/3	0
581	S. ochranthum	LA2166	No Symptoms	Resistant	7/7	0
582	S. ochranthum	PI 473498	Mild Mosaic	Susceptible	3/3	0.2
583	S. ochranthum	PI 230519	Mild Mosaic	Susceptible	3/3	0.2
584	S. peruvianum	LA1474	Mosaic	Susceptible	10/10	0.4
585	S. peruvianum	LA1537	Mosaic	Susceptible	10/10	0.4
586	S. peruvianum	LA1336	Mosaic, Deformation	Susceptible	10/10	0.6
587	S. peruvianum	LA1954	Mosaic, Deformation	Susceptible	10/10	0.6
588	S. peruvianum	LA0371	Mosaic, Deformation	Susceptible	10/10	0.6
589	S. peruvianum	LA2957B	Mosaic, Deformation	Susceptible	10/10	0.6
590	S. peruvianum	LA4445	Mosaic, Deformation, Bubbles , Rolling	Susceptible	10/10	0.6
591	S. peruvianum	LA4446	Mosaic, Some Deformation	Susceptible	10/10	0.6
592	S. peruvianum	LA0455	Mosaic,Cupped Upward	Susceptible	10/10	0.6
593	S. peruvianum	LA0448	Mosaic,Cupped Upward , Rolling	Susceptible	10/10	0.6
594	S. peruvianum	LA4325	Mosaic,Cupped Upward , Rolling	Susceptible	10/10	0.6
595	S. peruvianum	LA2958	Mosaic,Deformation,Bubbles	Susceptible	10/10	0.6
596	S. peruvianum	LA2964	Mosaic,Deformation,Cupped Upward	Susceptible	10/10	0.6
597	S. peruvianum	LA0445	Mosaic,Deformation,Cupped Upward , Rolling	Susceptible	10/10	0.6
598	S. peruvianum	LA0453	Mosaic,Deformation,Cupped Upward , Rolling	Susceptible	10/10	0.6
599	S. peruvianum	LA0454	Mosaic,Deformation,Cupped Upward , Rolling	Susceptible	10/10	0.6
600	S. peruvianum	LA1161	Mosaic,Deformation,Cupped Upward , Rolling	Susceptible	10/10	0.6
601	S. peruvianum	LA1278	Mosaic,Deformation,Cupped Upward , Rolling	Susceptible	10/10	0.6
602	S. peruvianum	LA1333	Mosaic,Deformation,Cupped Upward , Rolling	Susceptible	10/10	0.6
603	S. peruvianum	LA1337	Mosaic,Deformation,Cupped Upward , Rolling	Susceptible	10/10	0.6
604	S. peruvianum	LA1368	Mosaic,Deformation,Cupped Upward , Rolling	Susceptible	10/10	0.6
605	S. peruvianum	LA1513	Mosaic,Deformation,Cupped Upward , Rolling	Susceptible	10/10	0.6
606	S. peruvianum	LA1517	Mosaic,Deformation,Cupped Upward , Rolling	Susceptible	10/10	0.6
607	S. peruvianum	LA1692	Mosaic,Deformation,Cupped Upward , Rolling	Susceptible	10/10	0.6
608	S. peruvianum	LA1759	Mosaic,Deformation,Cupped Upward , Rolling	Susceptible	10/10	0.6
609	S. peruvianum	LA1913	Mosaic,Deformation,Cupped Upward , Rolling,ShoesString	Susceptible	10/10	0.8
610	S. peruvianum	LA1929	Mosaic,Deformation,Cupped Upward , Rolling,ShoesString	Susceptible	10/10	0.8
611	S. peruvianum	LA1935	Mosaic,Deformation,Cupped Upward , Rolling,ShoesString	Susceptible	10/10	0.8
612	S. peruvianum	LA1947	Mosaic,Deformation,Cupped Upward , Rolling,ShoesString	Susceptible	10/10	0.8
613	S. peruvianum	LA1949	Mosaic,Deformation,Cupped Upward , Rolling,ShoesString	Susceptible	10/10	0.8
614	S. peruvianum	LA1952	Mosaic,Deformation,Cupped Upward , Rolling,ShoesString	Susceptible	10/10	0.8
615	S. peruvianum	LA1955	Mosaic,Deformation,Cupped Upward , Rolling,ShoesString	Susceptible	10/10	0.8
616	S. peruvianum	LA1977	Mosaic,Deformation,Cupped Upward , Rolling,ShoesString	Susceptible	10/10	0.8
617	S. peruvianum	LA1989	Mosaic,Deformation,Cupped Upward , Rolling,ShoesString	Susceptible	10/10	0.8
618	S. peruvianum	LA3218	Mosaic,Deformation,Cupped Upward , Rolling,ShoesString	Susceptible	10/10	0.8
619	S. peruvianum	LA4125	Mosaic,Deformation,Cupped Upward , Rolling,ShoesString	Susceptible	10/10	0.8
620	S. peruvianum	LA4317	Mosaic,Deformation,Cupped Upward , Rolling,ShoesString	Susceptible	10/10	0.8
621	S. peruvianum	LA4318	Mosaic,Deformation,Cupped Upward , Rolling,ShoesString	Susceptible	10/10	0.8
622	S. peruvianum	LA0446	ShoesString, Mosaic ,Rolling , Cupped Upward , Deformation	Susceptible	10/10	1
623	S. peruvianum	LA0370	ShoesString, Mosaic ,Rolling , Cupped Upward , Deformation	Susceptible	10/10	1
624	S. peruvianum	LA2581	Mosaic	Susceptible	10/10	0.4
625	S. peruvianum	LA2834	Mosaic	Susceptible	10/10	0.4
626	S. peruvianum	LA2770	Mosaic, Deformation	Susceptible	10/10	0.6
627	S. sitiens	LA1974	Mosaic	Susceptible	10/10	0.4
628	S. sitiens	LA2876	Mosaic	Susceptible	10/10	0.4
629	S. sitiens	LA2877	Mosaic	Susceptible	10/10	0.4
630	S. sitiens	LA2878	Mosaic	Susceptible	10/10	0.4
631	S. sitiens	PI 558114	Mosaic	Susceptible	10/10	0.4
632	S. sitiens	PI 558115	Mosaic	Susceptible	10/10	0.4
633	S. sitiens	PI 498279	Mosaic	Susceptible	10/10	0.4
634	Solanum subsect. lycopersicon hybr.	PI 306812	Mosaic , Bubbles	Susceptible	10/10	0.6
635	Solanum subsect. lycopersicon hybr.	PI 306814	Bubbles, Mosaic ,Deformation	Susceptible	10/10	0.6
636	Solanum subsect. lycopersicon hybr.	PI 251296	Mosaic , Bubbles	Susceptible	10/10	0.6
